# Supplementary material for: Sorting of secretory proteins at the trans-Golgi network by human TGN46
Source: eLife. 2024 Mar 11;12:RP91708. doi: 10.7554/eLife.91708 (PMC10928510; doi:10.7554/eLife.91708)
Supplement: Figure 1—source data 1. [file elife-91708-fig1-data1.zip]

Archive with 8 entries (5 files):
- Fig1A-WB/
- Fig1A-WB/Fig1A-source.pdf
- __MACOSX/
- __MACOSX/Fig1A-WB/
- __MACOSX/Fig1A-WB/._Fig1A-source.pdf
- Fig1A-WB/Fig1A-source.zip
- Fig1A-WB/Fig1A-source.pptx
- __MACOSX/Fig1A-WB/._Fig1A-source.pptx
