# Supplementary material for: Sorting of secretory proteins at the trans-Golgi network by human TGN46
Source: eLife. 2024 Mar 11;12:RP91708. doi: 10.7554/eLife.91708 (PMC10928510; doi:10.7554/eLife.91708)
Supplement: Source data 1. [file elife-91708-data1.zip]

Archive with 41 entries (40 files):
- Fig2E-Fig4E-Fig6B.pzfx
- __MACOSX/
- __MACOSX/._Fig2E-Fig4E-Fig6B.pzfx
- FigS5A-FigS5B.pzfx
- __MACOSX/._FigS5A-FigS5B.pzfx
- Fig1C-Fig1D-Fig7C-Fig7D.pzfx
- __MACOSX/._Fig1C-Fig1D-Fig7C-Fig7D.pzfx
- Fig3E-Fig3F-FigS6B-FigS6C.pzfx
- __MACOSX/._Fig3E-Fig3F-FigS6B-FigS6C.pzfx
- Fig1B-FigS1C.pzfx
- __MACOSX/._Fig1B-FigS1C.pzfx
- Fig5C-Fig5E.pzfx
- __MACOSX/._Fig5C-Fig5E.pzfx
- Fig1E.pzfx
- __MACOSX/._Fig1E.pzfx
- Fig2C.pzfx
- __MACOSX/._Fig2C.pzfx
- Fig1A.xlsx
- __MACOSX/._Fig1A.xlsx
- Fig7B.pzfx
- __MACOSX/._Fig7B.pzfx
- Fig4C-FigS3C.pzfx
- __MACOSX/._Fig4C-FigS3C.pzfx
- Fig3A-Fig3B.pzfx
- __MACOSX/._Fig3A-Fig3B.pzfx
- Fig3C-Fig3D.pzfx
- __MACOSX/._Fig3C-Fig3D.pzfx
- FigS3B.xlsx
- __MACOSX/._FigS3B.xlsx
- Fig7A.pzfx
- __MACOSX/._Fig7A.pzfx
- Fig1A.pzfx
- __MACOSX/._Fig1A.pzfx
- Fig1B-FigS1C.xlsx
- __MACOSX/._Fig1B-FigS1C.xlsx
- Fig3G-FigS6D.pzfx
- __MACOSX/._Fig3G-FigS6D.pzfx
- FigS4B.pzfx
- __MACOSX/._FigS4B.pzfx
- FigS1E.pzfx
- __MACOSX/._FigS1E.pzfx
